# Supplementary material for: Prediction of prognosis, immunogenicity and efficacy of immunotherapy based on cholesterol metabolism in gastric cancer
Source: Front Oncol. 2024 Dec 24;14:1518010. doi: 10.3389/fonc.2024.1518010 (PMC11703741; doi:10.3389/fonc.2024.1518010)
Supplement: Supplementary file 5 [file DataSheet1.zip]

Archive with 3 entries (3 files):
- Sup-Table 2.txt
- Sup-Table 3.txt
- Sup-Table 1.txt
