# Supplementary material for: Prediction of prognosis, immunogenicity and efficacy of immunotherapy based on cholesterol metabolism in gastric cancer
Source: Front Oncol. 2024 Dec 24;14:1518010. doi: 10.3389/fonc.2024.1518010 (PMC11703741; doi:10.3389/fonc.2024.1518010)
Supplement: Supplementary file 5 [file DataSheet1.zip › Sup-Table 2.txt]

id	HR	HR.95L	HR.95H	pvalue
APOE	1.11707819725592	1.0139499290832	1.2306955826831	0.0250726445678523
APOC1	1.11096173835893	1.00447909105161	1.22873237988991	0.0406680556536073
C1QC	1.03408879604496	0.924069367224704	1.15720710590948	0.559185544965996
C1QB	1.05150148420051	0.946141562829262	1.16859401881639	0.351213845836878
C1QA	1.04220659444648	0.930452708955884	1.16738290409903	0.475006994108799
TREM2	1.19865138193736	1.05163563320271	1.36621952514556	0.00664580462814569
GPNMB	1.16935027366233	1.04084425610817	1.31372206215265	0.008440051538322
TYROBP	1.10148524503176	0.972573989320155	1.24748323350779	0.127993201824878
ITGB2	1.03532445925252	0.90861093761923	1.17970925898728	0.602251028376142
LAPTM5	1.09251796876088	0.961166946279748	1.24181914149804	0.175759588871178
CECR1	1.11162542252639	0.978699047951251	1.26260578529605	0.103396907047722
C3AR1	1.17235096207825	1.01590350653796	1.35289106636667	0.0295648624271445
FPR3	1.00023892446338	0.876503910918711	1.14144146255206	0.997170903998692
FCER1G	1.0072455083602	0.88989467803539	1.14007144795111	0.909056180455003
SERPING1	1.19078807279693	1.05323499763089	1.34630565591248	0.0053013640654489
OLFML2B	1.33069518556389	1.17860809744656	1.5024075269118	3.95372420249462e-06
HLA-DPB1	0.992517269779569	0.885664766194583	1.11226117195935	0.897168935951225
CD52	1.0424315655907	0.937471240610313	1.15914336554201	0.442799934558581
CCL5	0.966553869555684	0.872973587372667	1.07016569145551	0.512627413205639
HLA-DPA1	0.967386962440651	0.876254670996528	1.06799719998738	0.511303378808954
ISLR	1.19798424608178	1.08622154536039	1.32124635162154	0.000300193518921687
CCDC80	1.23792374455699	1.12877612518616	1.35762545215532	5.83824117548558e-06
SFRP4	1.1202667254694	1.04306939538235	1.20317741249987	0.00182390527677782
SFRP2	1.13633474812786	1.0681586910375	1.20886219495027	5.15054088528104e-05
FNDC1	1.1772939784431	1.0747870164587	1.28957746088631	0.000445240781246389
THBS2	1.18388040240673	1.07701234109729	1.30135259710652	0.000470567340096148
C3	1.18329500526642	1.08108736296285	1.29516551340595	0.000260630740981165
CXCL9	0.921005986812032	0.852137079762266	0.995440813325779	0.0379677273883198
CCL19	1.11066784048702	1.02959076382621	1.19812948526055	0.00664779876513004
GREM1	1.16750689036983	1.06638441348465	1.27821855029453	0.000806772235514092
MGP	1.25439890465517	1.15753317443372	1.35937063986946	3.24384140092209e-08
CCL18	0.964405005350095	0.891445702200199	1.04333557506506	0.366521204010409
THBS4	1.17408042922403	1.09509084720222	1.25876757878915	6.29531920083011e-06
CXCL13	0.934945731061725	0.86487717714908	1.01069093175975	0.0905676002858961
APOA1	1.07578643902807	1.01056355742385	1.14521887702636	0.0220640897036788
APOA4	1.00333482140382	0.921554436594393	1.09237254346213	0.938824643698713
APOC3	1.10288590877185	0.989783266607509	1.22891280223053	0.0760726269983056
APOB	1.09214630466051	0.979172099503647	1.21815516535677	0.113612232035837
RBP2	0.971441170430587	0.891861168611512	1.05812202708269	0.506414220002748
ALPI	0.95613476706706	0.845832795957861	1.08082081607997	0.473227589313135
TTR	1.10174462389492	1.00035250654699	1.21341348008543	0.0491694750269339
MTTP	1.02156791499821	0.906652796428565	1.1510481289692	0.72598711341347
CREB3L3	1.05152251238392	0.938141439563629	1.17860649516186	0.388118035380938
SLC51B	1.01338756648489	0.872670191151537	1.17679550684669	0.861588428385022
CIDEC	1.0459069422071	0.915123656318538	1.19538089110028	0.510173344559474
PDZK1	1.03100074859187	0.881358629500261	1.20604996424635	0.702782560568876
MEP1A	0.935286012712024	0.860046082956343	1.01710820258356	0.1179290106976
SLC15A1	0.974274498274585	0.854167126153007	1.11127058034093	0.697828961478596
SLC26A3	0.983900306885919	0.888148215683142	1.08997552074751	0.756026629169608
FABP1	0.974256024758148	0.914771883659955	1.03760819361867	0.417132337207685
TF	1.23767454806461	1.10142213079916	1.39078219339526	0.000339238383216998
SLC7A9	1.01472805787551	0.893992840237337	1.15176876714857	0.821037565055607
PLA2G12B	0.990297197597637	0.854800086803432	1.14727239118221	0.896662501114418
SULT2A1	1.1385417036125	0.988524567927805	1.31132523451812	0.0718831761245371
CHST13	1.13060245903559	1.00356428291055	1.27372201476729	0.0435423737305175
IGF2BP1	1.06005154186174	0.932227557246568	1.20540233193968	0.373721091717885
FGG	1.14419137785492	1.01444462538893	1.29053264849782	0.0282709209124656
FGA	1.1438483805958	1.01756823731283	1.2857998803567	0.0243379436421503
APOH	1.18794085531954	1.059615512159	1.33180711262139	0.00314927848232466
APOA2	1.11182684089243	1.02311732908963	1.2082279216488	0.0124661223878778
SLC39A5	0.994777217097902	0.906702803316832	1.09140691750046	0.911846126037492
SLC6A19	0.957381767754463	0.870383900661682	1.05307537114583	0.370239286408887
C11orf86	0.955113617892885	0.844973920626457	1.07960967885033	0.462559436957574
CDHR5	0.921677050974495	0.834921508268747	1.01744724250128	0.105870920653698
DSCR8	1.11599450537331	0.976016090994594	1.27604836386895	0.108506045678304
SLC13A2	0.957872525603568	0.855085831946066	1.07301482614675	0.457386095936199
GSTA1	1.07196181626047	0.999979584627964	1.14912559534699	0.0500673255707185
SOWAHA	0.996657185310835	0.87281227576038	1.1380746726624	0.960552089206714
FGB	1.06941122229729	0.967110166836485	1.18253369842687	0.190843328859254
XPNPEP2	1.00530987267566	0.903847335258428	1.11816221686397	0.922280524274064
CLDN6	1.13778487425703	1.03195928195995	1.25446269316887	0.00955420291556695
FGFR3	1.00706847031858	0.898303463598633	1.12900255315385	0.903857295303619
PCK1	1.00640724923888	0.910930108572422	1.11189161691877	0.900059499727748
PRAP1	0.99910946719764	0.936255152657991	1.06618342725276	0.978560028842993
ORM1	1.09539545230363	1.0138536625242	1.18349545035927	0.020967993781326
QPRT	1.06019517075666	0.963240813316261	1.16690840395973	0.23225201958094
NPC1L1	0.948259713052149	0.849243667090572	1.05882035774056	0.345075793272899
HPN	1.09903316265193	0.980357202535635	1.23207529815113	0.10529795294484
CTAG2	1.07436654113352	0.983325018503179	1.17383717792945	0.112341765795966
SULF1	1.11009521590484	1.00059386624874	1.23157999458341	0.04870460730764
ACE2	0.90786000324478	0.812769725798446	1.01407540085469	0.0868294175220258
RBP4	1.09415538535969	1.01615895389751	1.17813852126165	0.0170884502505626
RNF186	0.906497706401402	0.822393360788567	0.999203216965497	0.0481537688829817
REEP6	0.97980235336579	0.883205094441424	1.08696457674793	0.700013041617835
NLRP2	0.981767557848326	0.890439950281853	1.08246214395296	0.711853271487352
FBXO2	1.01758208338354	0.916001625190574	1.13042735727435	0.745312641857959
ALDOB	0.91000939335283	0.846806104379499	0.977930002756878	0.0102399885944957
MYO1A	0.904812915167639	0.817633812025182	1.0012873726765	0.0529810784066309
SI	0.928071383349858	0.858765419382383	1.00297062871066	0.0594220550523192
CDHR2	0.935656234060769	0.850848092079475	1.02891761348042	0.17009074465853
GPC3	1.23892074102951	1.14466487232858	1.34093798076517	1.11693298157887e-07
CLCA1	0.910634899667492	0.822306868911798	1.00845067923344	0.0721281077433565
ITLN1	0.94806675461086	0.887988418485632	1.01220979067635	0.110347297188062
VIL1	0.99283230447533	0.900035223900819	1.09519711966119	0.88575315093023
MAGEA6	1.05110859338248	0.978867927223698	1.12868063643279	0.17004868856233
PCSK1N	1.05251995952456	0.985354964623	1.12426313863595	0.128147454360899
GATA5	1.0513650934374	0.95583818255724	1.15643900805609	0.302715888274727
ANPEP	0.99226133368573	0.933919061721035	1.05424826913093	0.801600802484996
MAGEA12	1.06526419148165	0.98320751933317	1.15416916097497	0.122133632678265
BEX1	1.15252914875636	1.0618352891437	1.25096938509575	0.000686897718373667
TM4SF20	0.932586869200157	0.867621603381558	1.00241656640962	0.0581655359263948
CYP2B6	0.962843232299152	0.869041789282464	1.06676928706699	0.469042791809522
CKB	1.17172350628846	1.06936273722487	1.28388237909979	0.000679187114305723
SMIM24	1.02778454123276	0.953126623331793	1.10829037542195	0.47630225679226
FAM3B	1.01273049060762	0.926248008830223	1.10728772081423	0.781196447667809
DEFB1	1.07592674370289	0.99116954104045	1.16793173103355	0.0804475041478535
CXCL10	0.92109328309966	0.847970862333713	1.00052121347234	0.0514608257016326
TM4SF4	0.986935695105505	0.921172823137748	1.05739340307018	0.708573738483423
PEG10	1.15459782859529	1.06461983964707	1.25218044615709	0.000515397609549511
HABP2	1.1005935646023	1.01002483366453	1.19928357607723	0.0286967979207503
CXCL14	1.00904122202916	0.934077456559067	1.09002115467468	0.819243061604978
MAGEA4	1.06750242894838	0.985497572946868	1.15633104240239	0.109211424095355
IDO1	0.879727335175081	0.809046312031835	0.95658329164202	0.00271160551517807
COL10A1	1.10172594386592	1.01469684681806	1.19621940207417	0.0210285920330048
SERPINA1	1.03683371531163	0.958031356947663	1.12211791963888	0.369783712531743
GUCY2C	0.923674285406515	0.848934588739323	1.00499402055017	0.0651468859425332
CDH17	0.941477378855255	0.887746282418338	0.998460565198365	0.0442886866667145
HMGCS2	1.0046289844659	0.944406179490242	1.06869207163994	0.883584356142779
PGC	1.00865059917947	0.970816485072518	1.04795916310497	0.658796843504454
GKN1	0.992979701755105	0.950458577025435	1.03740311459283	0.75238210295404
DEFA5	0.943956045037626	0.868995364863574	1.02538293182147	0.171874733692304
GKN2	0.985637177821662	0.931958260984977	1.04240789204176	0.612623646410372
KRT20	0.962923198717693	0.913817702572946	1.01466745940468	0.157147471056578
CCL25	0.94323584497079	0.88302886428317	1.00754787892466	0.0824719267335237
GP2	0.950708642392757	0.883370646561842	1.02317971084746	0.177467047150821
DPCR1	0.985745088399375	0.933687868359488	1.04070472824155	0.603998455331972
REG3A	0.979420788524897	0.932076897145462	1.02916946437846	0.410749901912664
TFF2	1.00514453200364	0.960762546945401	1.05157672249919	0.823764418087493
CDX1	0.902642050344025	0.847505182751916	0.961366004162555	0.00144676208290298
MUC5AC	0.971987079992044	0.920699690599723	1.02613142300077	0.304283503785471
TFF1	0.993811639865658	0.946717288097416	1.04324869520165	0.802111832430172
BPIFB1	0.998760768404145	0.949284697966388	1.05081549785875	0.961847346349714
SPINK4	0.975201707736019	0.923707760378598	1.02956628878105	0.36427920086437
PSCA	1.0063698741408	0.956239279225254	1.05912855242543	0.807571644279385
PI3	0.980023277387347	0.930268806145862	1.03243881540025	0.447806113782091
LIPF	1.00797418923482	0.964933410767546	1.05293479822138	0.721295871033579
OLFM4	0.954510996003153	0.917372652191879	0.993152825423845	0.0214883545679055
REG1A	0.964850491504455	0.926180209639558	1.00513535191891	0.0864315933168592
ISX	0.975858427308093	0.849188657114181	1.12142297494228	0.730474783104428
CEBPA	1.00062441489889	0.890026318030523	1.12496585708537	0.9916659614995
AGT	1.15743991458	1.05136843832905	1.27421283255572	0.0028692126156949
LGALS2	0.962316537573967	0.886749974830777	1.04432268934101	0.357266872154773
SERPINA4	1.09083474879318	0.995350573063158	1.19547874023194	0.0628498706802342
UGT2A3	0.947709282187528	0.867723671318545	1.03506786000158	0.232547112099137
GC	1.08218388808253	0.995568687148968	1.17633467458604	0.0635075719331387
APOD	1.20967784489077	1.13505500036621	1.28920667980622	4.64466558927373e-09
CLU	1.1852743857256	1.08419178923383	1.2957812293063	0.000185986089870872
TNS4	0.914970921387637	0.84822307831632	0.986971244223495	0.0214883091682983
IGJ	0.945482188979218	0.887439860229876	1.00732073207234	0.0828629734352533
SPRR1A	0.969818106468459	0.905017030833474	1.03925907202859	0.385076404238011
