# Supplementary material for: Prediction of prognosis, immunogenicity and efficacy of immunotherapy based on cholesterol metabolism in gastric cancer
Source: Front Oncol. 2024 Dec 24;14:1518010. doi: 10.3389/fonc.2024.1518010 (PMC11703741; doi:10.3389/fonc.2024.1518010)
Supplement: Supplementary file 5 [file DataSheet1.zip › Sup-Table 3.txt]

APOD F:GATCCTGGCCACCGACTATG
          R:ACAGCAGGTCAGCAACAAGT
MGP   F:ACCCGAGACACCATGAAGAG
          R:AGGACTCCATGCTTTCGTGA
GPC3  F:GTGCTTTGCCTGGCTACAC
          R:TCCACGAGTTCTTGTCCATTC
OLFML2B F:AAGGGGCTGAGGACACTCTT
               R:GGAGGATGAGACCAGCACAT
CCDC80 F:ACCAGGATGGCTACCAGGAT
             R:TTATGAAGCTGCCAGCACAC
THBS4 F:AGAGTTCCCAACCGTGACCA
           R:AGGAGTCCCCAACCAGATCG
SFRP2 F:ATCGGTGCTGTGGCTCAA
          R:CATCAGGATGCCGGGACT
CLU F:ACGCGTCGACACATGTCCAATCAGGGAAGTAAG
       R:TTCGCCGGCGTCTCACTCCTCCCGGTGCTTTTT
C3   F:GTGGCAAACTTCGGGGAAAC
      R:TCGGGGGTCTCAATGAGGAT
ISLR F:TGTTGCTGCAGAGAAGCAGT
       R:CCTGCATGGTGCCTCCTTCCA
TF   F:TCTCTAAGCGTTACACATGC
      R:ATCAGTGGCTATAATCGGAG 
FNDC1 F:CAAGGCACACTGAAAACTGGG
           R:CGAGGAGTGCCCTTTGTCC
THBS2  F:ATCACACGCATCCGTCTCTG
           R:ATCACACGCATCCGTCTCTG
PEG10  F: GCCTAGAAATGGGCCGTTGT
           R:CGTTCTTGTCGTTGGTGAAC
CKB    F:TCACTCCCGTCTCGCCTC
          R:CAGGCTGGACAGGGCTTC
BEX1   F:CGTGTCTCGCTACCAGCTCC
          R:TCTCCCGATTCTCGCCACGA
GREM1 F:GGACCCACGGAAGTGACAG
            R:CTTGTCAGGAGGCGGAATGG
GAPDH F：GTCAAGGCTGAGAACGGGAA
      R：AAATGAGCCCCAGCCTTCTC
