# Supplementary material for: Prediction of prognosis, immunogenicity and efficacy of immunotherapy based on cholesterol metabolism in gastric cancer
Source: Front Oncol. 2024 Dec 24;14:1518010. doi: 10.3389/fonc.2024.1518010 (PMC11703741; doi:10.3389/fonc.2024.1518010)
Supplement: Supplementary file 5 [file DataSheet1.zip › Sup-Table 1.txt]

id	HR	HR.95L	HR.95H	pvalue	km
CD36	1.471616044	1.239583075	1.747082407	1.02E-05	0.000103709
LPL	1.389108662	1.197119585	1.611888151	1.49E-05	1.03E-05
PLTP	1.303674391	1.154677286	1.471897766	1.85E-05	1.78E-06
ABCA1	1.578065149	1.268748315	1.96279245	4.16E-05	5.60E-06
SOAT1	1.480066141	1.178627149	1.858599459	0.000739743	3.61E-05
TSPO	0.766830545	0.653129151	0.900325891	0.001185953	9.61E-05
NCEH1	0.76337706	0.6475254	0.899956259	0.001303711	0.000114773
NPC2	1.502270001	1.153196508	1.957008316	0.002557792	0.000213745
APOH	1.187940855	1.059615512	1.331807112	0.003149279	0.006584798
VDAC3	0.709915998	0.562030751	0.89671379	0.004044162	0.001796418
LRP1	1.2761475	1.074906537	1.515064226	0.005353797	0.000637811
LCAT	1.515061681	1.127631362	2.035604875	0.005831299	0.001538047
MYLIP	1.373522143	1.076451979	1.752575233	0.010697097	0.001330567
APOA2	1.111826841	1.023117329	1.208227922	0.012466123	0.022488565
VAPA	1.558375938	1.073367696	2.26253834	0.01969272	0.000672768
APOA1	1.075786439	1.010563557	1.145218877	0.02206409	0.023646537
APOE	1.117078196	1.013949928	1.230695582	0.025072645	0.002577153
VDAC1	0.763728551	0.590027634	0.988566072	0.040627597	0.003472627
APOC1	1.110961738	1.004479091	1.22873238	0.040668056	0.003237221
LDLR	0.841931638	0.711672723	0.996032108	0.044821582	0.000650251
PCSK9	0.89379477	0.800826349	0.997555952	0.045109533	0.005016891
APOC3	1.10288591	0.989783267	1.228912803	0.076072625	0.045040269
ANGPTL4	1.128120529	0.982211017	1.295705205	0.08801488	0.004967826
LPA	4.551572265	0.753792358	27.48344402	0.098558079	0.011609545
APOB	1.092146305	0.9791721	1.218155166	0.113612231	0.01621753
ANGPTL3	1.330881977	0.926168241	1.912446095	0.122270527	0.041270491
NPC1	1.169601554	0.91800841	1.490147346	0.204901967	0.05188551
LDLRAP1	0.818963244	0.594873496	1.127467941	0.220792704	0.028102917
LRP2	1.220076263	0.882964109	1.685896485	0.227982289	0.028572667
CYP27A1	1.080175074	0.947400285	1.231557778	0.249114284	0.003995717
LIPA	1.092263171	0.91253375	1.307391464	0.335993433	0.076880759
VDAC2	0.891092312	0.700481959	1.13357025	0.347730556	0.04824497
ABCB11	0.679189824	0.299790547	1.538737034	0.353859783	0.157115795
CETP	1.116897347	0.854167839	1.460438601	0.419108063	0.01629996
VAPB	1.121756941	0.840810048	1.496578969	0.434718404	0.020954537
APOC2	1.147574877	0.80826795	1.629321189	0.441475654	0.188362924
SCARB1	1.069579458	0.878522845	1.302186077	0.502870197	0.049933129
CYP7A1	1.179741507	0.721330036	1.929477428	0.510189051	0.005609203
OSBPL5	1.069389563	0.846061097	1.351668386	0.574579773	0.084965867
SOAT2	0.946417369	0.747385072	1.198452939	0.647551553	0.002960168
LRPAP1	0.938818821	0.701181922	1.256993015	0.671587375	0.021617613
STARD3	1.027835133	0.890654506	1.186144633	0.707191583	0.026981506
ABCG5	0.967737628	0.756320455	1.238253058	0.794279651	0.040600405
ABCG8	1.016010963	0.814333261	1.267636147	0.88810805	0.079977216
LIPG	1.009197887	0.851396786	1.19624644	0.915947998	0.337857766
STAR	1.032000381	0.531376448	2.004275482	0.925897455	0.013645197
SORT1	0.989373437	0.789368969	1.240053557	0.926127995	0.023290833
APOA4	1.003334821	0.921554436	1.092372543	0.938824649	0.06347494
LIPC	1.006086073	0.823180505	1.229632116	0.952737212	0.180714277
